# Supplementary material for: Detection and analysis of disease-associated single nucleotide polymorphism influencing post-translational modification
Source: BMC Med Genomics. 2015 May 29;8(Suppl 2):S7. doi: 10.1186/1755-8794-8-S2-S7 (PMC4460713; doi:10.1186/1755-8794-8-S2-S7)
Supplement: Additional File 1 — Statistics of whole PTM site in PTM-SNP based on their PTM types [file 1755-8794-8-S2-S7-S1.xlsx]

## Sheet: Table 1
PTM Types	Number of PTM sites of PTM-SNP
Phosphorylation	203830
O-linked Glycosylation	21335
N-linked Glycosylation	21215
Ubiquitylation	21824
Acetylation	6760
Amidation	3021
Sulfonylation	2433
S-palmitoyl Cysteine	2259
Methylation	1761
Disulfide bond	1230
Proteolytic Cleavage	987
S-nitrosylation	695
Sumoylation	673
S-farnesyl Cysteine	350
Caspase	303
Hydroxylation	249
C-linked Tryptophan	181
Palmitoylation	176
Gamma-carboxyglutamic acid	93
Neddylation	67
Citrullination	59
Sulfation	49
Prenylation	45
GPI-anchor	42
Carboxylation	36
Deamidation	36
Nitration	35
Transglutamination	33
Myristoylation	32
Pyrrolidone carboxylic acid	32
Isopeptide bond	28
C-linked Glycosylation	27
C-linked Glycosylation	26
N6-malonyllysine	26
Acetyllysine	21
Carbamidation	21
Oxidation	20
Pyridoxal phosphate	19
Glycation	12
Retinal protein	12
Nucleotide-binding	10
ADP-ribosylation	9
Deacetylation	9
Allysine	8
Alkylation	6
Glutathionylation	6
Proteoglycan	6
Iodination	5
Thioester bond	4
Biotin	3
Lipoprotein	3
N6-carboxylysine	3
FAD	2
Glycosylphosphatidylinositol	2
Lipoyl	2
Deglycosylation	1
Glycyl Serine Isopeptide	1
Pyruvate	1
S-linked Glycosylation	1
TPQ	1
