# Supplementary material for: Detection and analysis of disease-associated single nucleotide polymorphism influencing post-translational modification
Source: BMC Med Genomics. 2015 May 29;8(Suppl 2):S7. doi: 10.1186/1755-8794-8-S2-S7 (PMC4460713; doi:10.1186/1755-8794-8-S2-S7)
Supplement: Additional File 2 — Statistics of whole trait or disease-associated PTM-SNPs from GWAS catalogs [file 1755-8794-8-S2-S7-S2.xlsx]

## Sheet: Sheet1
Disease/Traits Name	Source DB	# of PTM-SNPs
Height	NHGRIGWASCATALOG	8
LDL cholesterol	NHGRIGWASCATALOG	7
Coronary heart disease	NHGRIGWASCATALOG	7
Rheumatoid arthritis	NHGRIGWASCATALOG	6
Urate levels	NHGRIGWASCATALOG	5
Platelet counts	NHGRIGWASCATALOG	5
Type 2 diabetes	NHGRIGWASCATALOG	5
Cholesterol, total	NHGRIGWASCATALOG	5
Type 1 diabetes	NHGRIGWASCATALOG	4
Menopause (age at onset)	NHGRIGWASCATALOG	4
Type 1 diabetes autoantibodies	NHGRIGWASCATALOG	4
Age-related macular degeneration	NHGRIGWASCATALOG	4
Age-related macular degeneration (GA)	NHGRIGWASCATALOG	4
Age-related macular degeneration (CNV)	NHGRIGWASCATALOG	4
Fibrinogen	NHGRIGWASCATALOG	3
Crohn's disease	NHGRIGWASCATALOG	3
Metabolite levels	NHGRIGWASCATALOG	3
Ulcerative colitis	NHGRIGWASCATALOG	3
Alcohol consumption	NHGRIGWASCATALOG	3
Red blood cell traits	NHGRIGWASCATALOG	3
Warfarin maintenance dose	NHGRIGWASCATALOG	3
Inflammatory bowel disease	NHGRIGWASCATALOG	3
Systemic lupus erythematosus	NHGRIGWASCATALOG	3
Sex hormone-binding globulin levels	NHGRIGWASCATALOG	3
Weight	NHGRIGWASCATALOG	2
Vitiligo	NHGRIGWASCATALOG	2
Psoriasis	NHGRIGWASCATALOG	2
Hair color	NHGRIGWASCATALOG	2
Triglycerides	NHGRIGWASCATALOG	2
Hypothyroidism	NHGRIGWASCATALOG	2
Soluble ICAM-1	NHGRIGWASCATALOG	2
Body mass index	NHGRIGWASCATALOG	2
HDL cholesterol	NHGRIGWASCATALOG	2
Prostate cancer	NHGRIGWASCATALOG	2
Behcet's disease	NHGRIGWASCATALOG	2
Bipolar disorder	NHGRIGWASCATALOG	2
Uric acid levels	NHGRIGWASCATALOG	2
C-reactive protein	NHGRIGWASCATALOG	2
Metabolic syndrome	NHGRIGWASCATALOG	2
Multiple sclerosis	NHGRIGWASCATALOG	2
Pulmonary function	NHGRIGWASCATALOG	2
Vitamin B12 levels	NHGRIGWASCATALOG	2
Homocysteine levels	NHGRIGWASCATALOG	2
Bone mineral density	NHGRIGWASCATALOG	2
Systolic blood pressure	NHGRIGWASCATALOG	2
Diastolic blood pressure	NHGRIGWASCATALOG	2
Electrocardiographic traits	NHGRIGWASCATALOG	2
Pulmonary function (interaction)	NHGRIGWASCATALOG	2
Response to statin therapy (LDL-C)	NHGRIGWASCATALOG	2
Activated partial thromboplastin time	NHGRIGWASCATALOG	2
Asthma	NHGRIGWASCATALOG	1
Autism	NHGRIGWASCATALOG	1
Stroke	NHGRIGWASCATALOG	1
Freckles	NHGRIGWASCATALOG	1
Melanoma	NHGRIGWASCATALOG	1
Migraine	NHGRIGWASCATALOG	1
Adiposity	NHGRIGWASCATALOG	1
Eye color	NHGRIGWASCATALOG	1
Gallstones	NHGRIGWASCATALOG	1
Hematocrit	NHGRIGWASCATALOG	1
Hemoglobin	NHGRIGWASCATALOG	1
IgA levels	NHGRIGWASCATALOG	1
IgM levels	NHGRIGWASCATALOG	1
IgE levels	NHGRIGWASCATALOG	1
Iron levels	NHGRIGWASCATALOG	1
QT interval	NHGRIGWASCATALOG	1
Sarcoidosis	NHGRIGWASCATALOG	1
Hypertension	NHGRIGWASCATALOG	1
Tuberculosis	NHGRIGWASCATALOG	1
Breast cancer	NHGRIGWASCATALOG	1
Dental caries	NHGRIGWASCATALOG	1
Schizophrenia	NHGRIGWASCATALOG	1
Bladder cancer	NHGRIGWASCATALOG	1
Calcium levels	NHGRIGWASCATALOG	1
Celiac disease	NHGRIGWASCATALOG	1
D-dimer levels	NHGRIGWASCATALOG	1
Prion diseases	NHGRIGWASCATALOG	1
Chemerin levels	NHGRIGWASCATALOG	1
Duodenal ulcer	NHGRIGWASCATALOG	1
Hair morphology	NHGRIGWASCATALOG	1
Hepcidin levels	NHGRIGWASCATALOG	1
IgA nephropathy	NHGRIGWASCATALOG	1
Paget's disease	NHGRIGWASCATALOG	1
Telomere length	NHGRIGWASCATALOG	1
Bilirubin levels	NHGRIGWASCATALOG	1
Metabolic traits	NHGRIGWASCATALOG	1
Multiple myeloma	NHGRIGWASCATALOG	1
Protein C levels	NHGRIGWASCATALOG	1
Smoking behavior	NHGRIGWASCATALOG	1
Vitamin E levels	NHGRIGWASCATALOG	1
Drinking behavior	NHGRIGWASCATALOG	1
Eosinophil counts	NHGRIGWASCATALOG	1
Esophageal cancer	NHGRIGWASCATALOG	1
Hematology traits	NHGRIGWASCATALOG	1
Immunoglobulin A	NHGRIGWASCATALOG	1
Pancreatic cancer	NHGRIGWASCATALOG	1
Proinsulin levels	NHGRIGWASCATALOG	1
Skin pigmentation	NHGRIGWASCATALOG	1
Cortical thickness	NHGRIGWASCATALOG	1
Myasthenia gravis	NHGRIGWASCATALOG	1
Resting heart rate	NHGRIGWASCATALOG	1
Alzheimer's disease	NHGRIGWASCATALOG	1
Hippocampal atrophy	NHGRIGWASCATALOG	1
Parkinson's disease	NHGRIGWASCATALOG	1
Psoriatic arthritis	NHGRIGWASCATALOG	1
Anticoagulant levels	NHGRIGWASCATALOG	1
Platelet aggregation	NHGRIGWASCATALOG	1
vWF and FVIII levels	NHGRIGWASCATALOG	1
Basal cell carcinoma	NHGRIGWASCATALOG	1
Bitter taste response	NHGRIGWASCATALOG	1
Cognitive performance	NHGRIGWASCATALOG	1
End-stage coagulation	NHGRIGWASCATALOG	1
Intracranial aneurysm	NHGRIGWASCATALOG	1
Ankylosing spondylitis	NHGRIGWASCATALOG	1
Chronic kidney disease	NHGRIGWASCATALOG	1
Dengue shock syndrome	NHGRIGWASCATALOG	1
Dilated cardiomyopathy	NHGRIGWASCATALOG	1
Glaucoma (exfoliation)	NHGRIGWASCATALOG	1
Iron status biomarkers	NHGRIGWASCATALOG	1
Periodontal microbiota	NHGRIGWASCATALOG	1
Venous thromboembolism	NHGRIGWASCATALOG	1
White blood cell count	NHGRIGWASCATALOG	1
Inflammatory biomarkers	NHGRIGWASCATALOG	1
Mean corpuscular volume	NHGRIGWASCATALOG	1
Skin sensitivity to sun	NHGRIGWASCATALOG	1
Hematological parameters	NHGRIGWASCATALOG	1
Coagulation factor levels	NHGRIGWASCATALOG	1
Creutzfeldt-Jakob disease	NHGRIGWASCATALOG	1
Red vs non-red hair color	NHGRIGWASCATALOG	1
Urinary albumin excretion	NHGRIGWASCATALOG	1
Blond vs. brown hair color	NHGRIGWASCATALOG	1
Bone mineral density (hip)	NHGRIGWASCATALOG	1
Glycated hemoglobin levels	NHGRIGWASCATALOG	1
Pulmonary function decline	NHGRIGWASCATALOG	1
Response to statin therapy	NHGRIGWASCATALOG	1
Lipid metabolism phenotypes	NHGRIGWASCATALOG	1
Mean corpuscular hemoglobin	NHGRIGWASCATALOG	1
Non-albumin protein levels	NHGRIGWASCATALOG	1
Bone mineral density (spine)	NHGRIGWASCATALOG	1
Chronic lymphocytic leukemia	NHGRIGWASCATALOG	1
Phospholipid levels (plasma)	NHGRIGWASCATALOG	1
Amyotrophic lateral sclerosis	NHGRIGWASCATALOG	1
Folate pathway vitamin levels	NHGRIGWASCATALOG	1
Erythrocyte sedimentation rate	NHGRIGWASCATALOG	1
Progressive supranuclear palsy	NHGRIGWASCATALOG	1
Acenocoumarol maintenance dosage	NHGRIGWASCATALOG	1
Alzheimer's disease (late onset)	NHGRIGWASCATALOG	1
Nonalcoholic fatty liver disease	NHGRIGWASCATALOG	1
Prostate-specific antigen levels	NHGRIGWASCATALOG	1
Lung Cancer (DNA repair capacity)	NHGRIGWASCATALOG	1
Response to antineoplastic agents	NHGRIGWASCATALOG	1
Upper aerodigestive tract cancers	NHGRIGWASCATALOG	1
Cardiovascular disease risk factors	NHGRIGWASCATALOG	1
Monocyte chemoattractant protein-1	NHGRIGWASCATALOG	1
Renal function-related traits (BUN)	NHGRIGWASCATALOG	1
Renal function-related traits (sCR)	NHGRIGWASCATALOG	1
Response to antipsychotic treatment	NHGRIGWASCATALOG	1
Esophageal cancer and gastric cancer	NHGRIGWASCATALOG	1
Soluble levels of adhesion molecules	NHGRIGWASCATALOG	1
Menarche and menopause (age at onset)	NHGRIGWASCATALOG	1
Metabolic syndrome (bivariate traits)	NHGRIGWASCATALOG	1
Response to Vitamin E supplementation	NHGRIGWASCATALOG	1
5-HTT brain serotonin transporter levels	NHGRIGWASCATALOG	1
Acute lymphoblastic leukemia (childhood)	NHGRIGWASCATALOG	1
Prostate cancer (gene x gene interaction)	NHGRIGWASCATALOG	1
Liver enzyme levels (alanine transaminase)	NHGRIGWASCATALOG	1
Waist Circumference - Triglycerides (WC-TG)	NHGRIGWASCATALOG	1
Age-related macular degeneration (CNV vs. GA)	NHGRIGWASCATALOG	1
Hemostatic factors and hematological phenotypes	NHGRIGWASCATALOG	1
Drug-induced liver injury (amoxicillin-clavulanate)	NHGRIGWASCATALOG	1
Aspirin exacerbated respiratory disease in asthmatics	NHGRIGWASCATALOG	1
Fasting insulin-related traits (interaction with BMI)	NHGRIGWASCATALOG	1
Non-alcoholic fatty liver disease histology (lobular)	NHGRIGWASCATALOG	1
Economic and political preferences (immigration/crime)	NHGRIGWASCATALOG	1
Chronic obstructive pulmonary disease-related biomarkers	NHGRIGWASCATALOG	1
Lipoprotein-associated phospholipase A2 activity and mass	NHGRIGWASCATALOG	1
